# Supplementary material for: Vertical root fracture detection with cone-beam computed tomography in Biodentine™ filled teeth
Source: BMC Oral Health. 2024 Oct 4;24:1178. doi: 10.1186/s12903-024-04947-7 (PMC11453024; doi:10.1186/s12903-024-04947-7)
Supplement: Supplementary file 1 — Supplementary Material 1 [file 12903_2024_4947_MOESM1_ESM.xlsx]

## Sheet: Sheet1
Table 2. Measurements of the thickness mesh from the fracture, in µm (from µCT)
Tooth	Mean value (±sd) (range)
1	54,44 (±11,09) (36,40-92,80)
2	74,09 (±27,18) (36,40-261,22)
3	77,57 (±25,51) (36,40-172,66)
4	70,70 (±21,40) (36,40-146,73)
5	63,63 (±10,40) (36,40-102,95)
6	66,20 (±12,55) (36,40-116,54)
7	70,74 (±18,71) (36,40-156,56)
8	104,39 (±47,46) (36,40-318,89)
9	78,05 (±26,52) (36,40-155,50)
10	88,61 (±38,48) (36,40-222,16)
sd, standard deviation
