# Supplementary material for: Vertical root fracture detection with cone-beam computed tomography in Biodentine™ filled teeth
Source: BMC Oral Health. 2024 Oct 4;24:1178. doi: 10.1186/s12903-024-04947-7 (PMC11453024; doi:10.1186/s12903-024-04947-7)
Supplement: Supplementary file 2 — Supplementary Material 2 [file 12903_2024_4947_MOESM2_ESM.xlsx]

## Sheet: 9 Supplementary material datase
Idnr	Toothcontainernr	Group	N1PR_t1_student	N3PR_t1_student	CBCTchild_t1_student	CBCTadult_t1_student	N1PR_t2_student	N3PR_t2_student	CBCTchild_t2_student	CBCTadult_t2_student	N1PR_t1_periodontologist	N3PR_t1_periodontologist	CBCTchild_t1_periodontologist	CBCTadult_t1_periodontologist	N1PR_t2_periodontologist	N3PR_t2_periodontologist	CBCTchild_t2_periodontologist	CBCTadult_t2_periodontologist	N1PR_t1_endodontist	N3PR_t1_endodontist	CBCTchild_t1_endodontist	CBCTadult_t1_endodontist	N1PR_t2_endodontist	N3PR_t2_endodontist	CBCTchild_t2_endodontist	CBCTadult_t2_endodontist	µCTwidth	CBCTmicrot2	N1PR_t1_studentdich	N3PR_t1_studentdich	CBCTchild_t1_studentdich	CBCTadult_t1_studentdich	N1PR_t2_studentdich	N3PR_t2_studentdich	CBCTchild_t2_studentdich	CBCTadult_t2_studentdich	N1PR_t1_periodontologistdich	N3PR_t1_periodontologistdich	CBCTchild_t1_periodontologistdich	CBCTadult_t1_periodontologistdich	N1PR_t2_periodontologistdich	N3PR_t2_periodontologistdich	CBCTchild_t2_periodontologistdich	CBCTadult_t2_periodontologistdich	N1PR_t1_endodontistdich	N3PR_t1_endodontistdich	CBCTchild_t1_endodontistdich	CBCTadult_t1_endodontistdich	N1PR_t2_endodontistdich
1	1	1	2	1	1	2	2	2	1	2	2	2	2	2	2	2	4	2	1	4	2	1	2	2	1	1	#NULL!	#NULL!	0	0	0	0	0	0	0	0	0	0	0	0	0	0	1	0	0	1	0	0	0
2	2	1	2	1	2	3	2	1	1	2	2	2	1	1	3	2	4	2	2	1	1	1	3	3	3	1	#NULL!	#NULL!	0	0	0	0	0	0	0	0	0	0	0	0	0	0	1	0	0	0	0	0	0
3	3	1	2	2	4	2	2	2	3	3	4	4	3	4	4	2	2	4	4	5	1	1	2	2	3	3	#NULL!	#NULL!	0	0	1	0	0	0	0	0	1	1	0	1	1	0	0	1	1	1	0	0	0
4	4	1	1	1	5	1	1	1	5	1	3	2	2	2	4	2	2	2	1	1	1	1	1	1	1	1	#NULL!	#NULL!	0	0	1	0	0	0	1	0	0	0	0	0	1	0	0	0	0	0	0	0	0
5	5	1	3	2	1	2	2	2	2	2	4	5	2	2	4	4	2	4	5	1	2	1	4	2	1	1	#NULL!	#NULL!	0	0	0	0	0	0	0	0	1	1	0	0	1	1	0	1	1	0	0	0	1
6	6	1	1	2	4	4	1	1	2	4	2	2	1	1	2	2	1	2	1	1	1	2	1	2	1	1	#NULL!	#NULL!	0	0	1	1	0	0	0	1	0	0	0	0	0	0	0	0	0	0	0	0	0
7	8	1	1	1	2	4	1	1	2	3	1	1	1	1	2	2	2	2	1	1	2	1	1	3	1	1	#NULL!	#NULL!	0	0	0	1	0	0	0	0	0	0	0	0	0	0	0	0	0	0	0	0	0
8	9	1	1	2	3	2	1	1	4	3	4	4	5	2	2	2	2	2	1	1	1	2	1	1	1	2	#NULL!	#NULL!	0	0	0	0	0	0	1	0	1	1	1	0	0	0	0	0	0	0	0	0	0
9	11	1	2	2	3	4	2	1	4	4	1	2	5	1	4	2	2	2	1	1	1	2	2	1	1	1	#NULL!	#NULL!	0	0	0	1	0	0	1	1	0	0	1	0	1	0	0	0	0	0	0	0	0
10	13	1	1	1	2	4	1	2	4	3	1	2	1	1	4	2	2	2	1	1	5	3	1	1	4	1	#NULL!	#NULL!	0	0	0	1	0	0	1	0	0	0	0	0	1	0	0	0	0	0	1	0	0
11	16	1	1	1	4	4	1	1	4	4	4	3	2	2	2	3	2	2	1	1	4	1	1	1	1	1	#NULL!	#NULL!	0	0	1	1	0	0	1	1	1	0	0	0	0	0	0	0	0	0	1	0	0
12	17	1	2	1	3	4	2	2	4	4	5	4	2	1	2	2	2	2	1	1	1	1	1	1	1	1	#NULL!	#NULL!	0	0	0	1	0	0	1	1	1	1	0	0	0	0	0	0	0	0	0	0	0
13	19	1	1	1	5	2	1	1	3	4	1	2	1	1	2	2	2	2	1	1	1	3	1	1	1	1	#NULL!	#NULL!	0	0	1	0	0	0	0	1	0	0	0	0	0	0	0	0	0	0	0	0	0
14	24	1	1	1	3	4	1	1	3	4	4	4	2	2	3	4	2	2	1	1	1	2	1	1	2	1	#NULL!	#NULL!	0	0	0	1	0	0	0	1	1	1	0	0	0	1	0	0	0	0	0	0	0
15	27	1	1	1	3	3	1	1	1	2	2	3	1	2	2	2	3	4	1	2	1	1	1	1	1	1	#NULL!	#NULL!	0	0	0	0	0	0	0	0	0	0	0	0	0	0	0	1	0	0	0	0	0
16	28	1	1	1	2	4	1	1	4	2	4	2	1	1	3	4	2	2	1	4	2	5	1	2	5	1	#NULL!	#NULL!	0	0	0	1	0	0	1	0	1	0	0	0	0	1	0	0	0	1	0	1	0
17	29	1	3	3	4	2	3	1	3	2	2	4	2	2	5	5	2	2	4	1	4	4	5	5	1	1	#NULL!	#NULL!	0	0	1	0	0	0	0	0	0	1	0	0	1	1	0	0	1	0	1	1	1
18	31	1	1	1	5	1	1	1	5	3	4	4	3	1	2	2	2	2	3	1	2	1	5	3	1	1	#NULL!	#NULL!	0	0	1	0	0	0	1	0	1	1	0	0	0	0	0	0	0	0	0	0	1
19	32	1	1	1	2	2	1	1	4	2	4	2	1	2	3	4	4	2	1	1	1	1	1	1	1	1	#NULL!	#NULL!	0	0	0	0	0	0	1	0	1	0	0	0	0	1	1	0	0	0	0	0	0
20	38	1	1	1	4	4	1	2	2	4	4	5	1	1	2	2	2	2	1	5	2	1	2	2	1	1	#NULL!	#NULL!	0	0	1	1	0	0	0	1	1	1	0	0	0	0	0	0	0	1	0	0	0
21	39	1	1	2	2	4	1	1	2	4	4	4	4	2	4	2	2	2	1	1	1	1	2	2	1	1	#NULL!	#NULL!	0	0	0	1	0	0	0	1	1	1	1	0	1	0	0	0	0	0	0	0	0
22	40	1	3	1	1	1	2	1	2	2	2	1	1	4	2	4	2	4	1	1	1	1	1	1	2	1	#NULL!	#NULL!	0	0	0	0	0	0	0	0	0	0	0	1	0	1	0	1	0	0	0	0	0
23	41	1	1	1	4	2	1	1	2	4	4	3	1	1	2	4	3	4	1	1	5	1	1	1	1	1	#NULL!	#NULL!	0	0	1	0	0	0	0	1	1	0	0	0	0	1	0	1	0	0	1	0	0
24	42	1	1	2	5	3	1	1	4	4	1	2	1	4	2	2	2	2	1	2	1	1	2	1	1	1	#NULL!	#NULL!	0	0	1	0	0	0	1	1	0	0	0	1	0	0	0	0	0	0	0	0	0
25	44	1	1	1	1	2	1	1	2	1	2	2	1	3	4	2	4	2	1	2	1	1	1	1	1	1	#NULL!	#NULL!	0	0	0	0	0	0	0	0	0	0	0	0	1	0	1	0	0	0	0	0	0
26	48	1	2	1	5	2	2	1	4	3	4	3	1	1	4	4	2	2	1	1	1	1	1	1	1	1	#NULL!	#NULL!	0	0	1	0	0	0	1	0	1	0	0	0	1	1	0	0	0	0	0	0	0
27	7	1	1	1	5	5	1	1	4	5	1	4	4	3	2	3	4	2	1	1	1	1	1	1	4	2	#NULL!	#NULL!	0	0	1	1	0	0	1	1	0	1	1	0	0	0	1	0	0	0	0	0	0
28	12	1	1	1	3	5	1	2	2	4	2	2	2	1	2	2	2	2	1	1	1	1	1	1	1	3	#NULL!	#NULL!	0	0	0	1	0	0	0	1	0	0	0	0	0	0	0	0	0	0	0	0	0
29	15	1	2	1	2	2	1	1	3	2	1	2	3	4	2	2	2	3	1	1	1	1	2	1	1	1	#NULL!	#NULL!	0	0	0	0	0	0	0	0	0	0	0	1	0	0	0	0	0	0	0	0	0
30	18	1	2	1	2	1	1	1	4	3	1	2	2	2	2	2	1	4	1	2	2	1	1	1	1	1	#NULL!	#NULL!	0	0	0	0	0	0	1	0	0	0	0	0	0	0	0	1	0	0	0	0	0
31	20	1	1	1	3	4	1	1	1	4	1	1	2	4	2	2	3	2	1	1	1	1	1	1	1	1	#NULL!	#NULL!	0	0	0	1	0	0	0	1	0	0	0	1	0	0	0	0	0	0	0	0	0
32	21	1	1	1	1	4	1	1	4	4	3	1	1	1	2	2	3	3	1	1	2	4	1	1	3	1	#NULL!	#NULL!	0	0	0	1	0	0	1	1	0	0	0	0	0	0	0	0	0	0	0	1	0
33	22	1	1	1	4	1	1	2	2	4	4	2	1	1	2	2	2	3	1	1	1	1	1	1	1	1	#NULL!	#NULL!	0	0	1	0	0	0	0	1	1	0	0	0	0	0	0	0	0	0	0	0	0
34	23	1	1	1	3	3	1	1	3	3	4	2	3	1	2	2	2	3	1	3	1	4	3	2	2	1	#NULL!	#NULL!	0	0	0	0	0	0	0	0	1	0	0	0	0	0	0	0	0	0	0	1	0
35	25	1	3	3	3	3	3	3	1	2	1	1	2	3	2	2	2	2	5	5	2	1	1	1	4	2	#NULL!	#NULL!	0	0	0	0	0	0	0	0	0	0	0	0	0	0	0	0	1	1	0	0	0
36	26	1	1	1	4	3	1	1	3	4	1	2	1	1	4	4	4	2	1	5	1	1	1	2	2	3	#NULL!	#NULL!	0	0	1	0	0	0	0	1	0	0	0	0	1	1	1	0	0	1	0	0	0
37	30	1	1	1	4	2	1	1	1	2	1	3	4	4	2	4	2	4	1	3	5	3	1	1	1	4	#NULL!	#NULL!	0	0	1	0	0	0	0	0	0	0	1	1	0	1	0	1	0	0	1	0	0
38	33	1	1	1	3	3	1	1	2	3	2	4	1	5	4	2	2	2	1	1	1	1	1	2	2	1	#NULL!	#NULL!	0	0	0	0	0	0	0	0	0	1	0	1	1	0	0	0	0	0	0	0	0
39	34	1	1	1	3	4	1	1	2	2	3	2	2	1	2	2	4	2	1	1	1	1	1	1	1	1	#NULL!	#NULL!	0	0	0	1	0	0	0	0	0	0	0	0	0	0	1	0	0	0	0	0	0
40	35	1	1	2	4	2	1	1	4	2	1	1	4	1	2	4	3	2	2	4	1	1	1	2	1	2	#NULL!	#NULL!	0	0	1	0	0	0	1	0	0	0	1	0	0	1	0	0	0	1	0	0	0
41	36	1	1	1	4	2	2	1	3	3	1	1	1	1	2	2	2	2	3	1	1	1	1	1	1	1	#NULL!	#NULL!	0	0	1	0	0	0	0	0	0	0	0	0	0	0	0	0	0	0	0	0	0
42	37	1	1	2	4	4	1	1	4	4	1	1	3	1	2	2	3	2	5	5	4	1	5	5	1	5	#NULL!	#NULL!	0	0	1	1	0	0	1	1	0	0	0	0	0	0	0	0	1	1	1	0	1
43	43	1	1	1	4	4	1	1	2	4	2	3	1	1	2	2	2	2	3	1	1	2	5	4	3	5	#NULL!	#NULL!	0	0	1	1	0	0	0	1	0	0	0	0	0	0	0	0	0	0	0	0	1
44	46	1	1	1	4	4	1	1	5	4	1	4	5	3	2	2	2	3	1	1	1	1	1	3	2	1	#NULL!	#NULL!	0	0	1	1	0	0	1	1	0	1	1	0	0	0	0	0	0	0	0	0	0
45	47	1	1	2	3	2	1	2	3	3	1	1	2	2	2	2	2	4	1	1	2	1	1	1	1	1	#NULL!	#NULL!	0	0	0	0	0	0	0	0	0	0	0	0	0	0	0	1	0	0	0	0	0
46	50	1	2	1	3	2	2	2	4	4	2	4	4	3	2	2	2	2	1	1	1	1	1	4	1	2	#NULL!	#NULL!	0	0	0	0	0	0	1	1	0	1	1	0	0	0	0	0	0	0	0	0	0
47	62	1	1	2	3	4	#NULL!	#NULL!	#NULL!	#NULL!	4	4	2	1	#NULL!	#NULL!	#NULL!	#NULL!	4	4	1	1	#NULL!	#NULL!	#NULL!	#NULL!	#NULL!	#NULL!	0	0	0	1	#NULL!	#NULL!	#NULL!	#NULL!	1	1	0	0	#NULL!	#NULL!	#NULL!	#NULL!	1	1	0	0	#NULL!
48	66	1	1	1	1	2	#NULL!	#NULL!	#NULL!	#NULL!	1	2	4	2	#NULL!	#NULL!	#NULL!	#NULL!	1	5	1	1	#NULL!	#NULL!	#NULL!	#NULL!	#NULL!	#NULL!	0	0	0	0	#NULL!	#NULL!	#NULL!	#NULL!	0	0	1	0	#NULL!	#NULL!	#NULL!	#NULL!	0	1	0	0	#NULL!
49	70	1	2	1	3	2	#NULL!	#NULL!	#NULL!	#NULL!	4	2	4	2	#NULL!	#NULL!	#NULL!	#NULL!	1	2	1	1	#NULL!	#NULL!	#NULL!	#NULL!	#NULL!	#NULL!	0	0	0	0	#NULL!	#NULL!	#NULL!	#NULL!	1	0	1	0	#NULL!	#NULL!	#NULL!	#NULL!	0	0	0	0	#NULL!
50	73	1	1	1	2	3	#NULL!	#NULL!	#NULL!	#NULL!	1	2	3	5	#NULL!	#NULL!	#NULL!	#NULL!	1	1	1	2	#NULL!	#NULL!	#NULL!	#NULL!	#NULL!	#NULL!	0	0	0	0	#NULL!	#NULL!	#NULL!	#NULL!	0	0	0	1	#NULL!	#NULL!	#NULL!	#NULL!	0	0	0	0	#NULL!
51	76	1	1	1	2	1	#NULL!	#NULL!	#NULL!	#NULL!	3	2	2	2	#NULL!	#NULL!	#NULL!	#NULL!	1	5	4	2	#NULL!	#NULL!	#NULL!	#NULL!	#NULL!	#NULL!	0	0	0	0	#NULL!	#NULL!	#NULL!	#NULL!	0	0	0	0	#NULL!	#NULL!	#NULL!	#NULL!	0	1	1	0	#NULL!
52	79	1	2	1	3	3	#NULL!	#NULL!	#NULL!	#NULL!	1	3	1	1	#NULL!	#NULL!	#NULL!	#NULL!	1	1	2	2	#NULL!	#NULL!	#NULL!	#NULL!	#NULL!	#NULL!	0	0	0	0	#NULL!	#NULL!	#NULL!	#NULL!	0	0	0	0	#NULL!	#NULL!	#NULL!	#NULL!	0	0	0	0	#NULL!
53	80	1	1	1	2	2	#NULL!	#NULL!	#NULL!	#NULL!	1	5	1	2	#NULL!	#NULL!	#NULL!	#NULL!	1	1	1	1	#NULL!	#NULL!	#NULL!	#NULL!	#NULL!	#NULL!	0	0	0	0	#NULL!	#NULL!	#NULL!	#NULL!	0	1	0	0	#NULL!	#NULL!	#NULL!	#NULL!	0	0	0	0	#NULL!
54	81	1	1	1	2	3	#NULL!	#NULL!	#NULL!	#NULL!	1	2	5	1	#NULL!	#NULL!	#NULL!	#NULL!	1	2	2	1	#NULL!	#NULL!	#NULL!	#NULL!	#NULL!	#NULL!	0	0	0	0	#NULL!	#NULL!	#NULL!	#NULL!	0	0	1	0	#NULL!	#NULL!	#NULL!	#NULL!	0	0	0	0	#NULL!
55	82	1	2	1	3	2	#NULL!	#NULL!	#NULL!	#NULL!	4	2	1	2	#NULL!	#NULL!	#NULL!	#NULL!	1	1	1	4	#NULL!	#NULL!	#NULL!	#NULL!	#NULL!	#NULL!	0	0	0	0	#NULL!	#NULL!	#NULL!	#NULL!	1	0	0	0	#NULL!	#NULL!	#NULL!	#NULL!	0	0	0	1	#NULL!
56	84	1	1	1	4	3	#NULL!	#NULL!	#NULL!	#NULL!	1	1	4	1	#NULL!	#NULL!	#NULL!	#NULL!	1	1	2	2	#NULL!	#NULL!	#NULL!	#NULL!	#NULL!	#NULL!	0	0	1	0	#NULL!	#NULL!	#NULL!	#NULL!	0	0	1	0	#NULL!	#NULL!	#NULL!	#NULL!	0	0	0	0	#NULL!
57	85	1	1	1	3	4	#NULL!	#NULL!	#NULL!	#NULL!	1	2	2	1	#NULL!	#NULL!	#NULL!	#NULL!	1	1	1	1	#NULL!	#NULL!	#NULL!	#NULL!	#NULL!	#NULL!	0	0	0	1	#NULL!	#NULL!	#NULL!	#NULL!	0	0	0	0	#NULL!	#NULL!	#NULL!	#NULL!	0	0	0	0	#NULL!
58	86	1	1	1	2	4	#NULL!	#NULL!	#NULL!	#NULL!	2	2	4	2	#NULL!	#NULL!	#NULL!	#NULL!	1	1	2	2	#NULL!	#NULL!	#NULL!	#NULL!	#NULL!	#NULL!	0	0	0	1	#NULL!	#NULL!	#NULL!	#NULL!	0	0	1	0	#NULL!	#NULL!	#NULL!	#NULL!	0	0	0	0	#NULL!
59	88	1	1	1	4	3	#NULL!	#NULL!	#NULL!	#NULL!	2	4	1	2	#NULL!	#NULL!	#NULL!	#NULL!	2	1	1	1	#NULL!	#NULL!	#NULL!	#NULL!	#NULL!	#NULL!	0	0	1	0	#NULL!	#NULL!	#NULL!	#NULL!	0	1	0	0	#NULL!	#NULL!	#NULL!	#NULL!	0	0	0	0	#NULL!
60	91	1	1	1	3	2	#NULL!	#NULL!	#NULL!	#NULL!	1	2	2	4	#NULL!	#NULL!	#NULL!	#NULL!	1	1	1	1	#NULL!	#NULL!	#NULL!	#NULL!	#NULL!	#NULL!	0	0	0	0	#NULL!	#NULL!	#NULL!	#NULL!	0	0	0	1	#NULL!	#NULL!	#NULL!	#NULL!	0	0	0	0	#NULL!
61	92	1	1	1	5	1	#NULL!	#NULL!	#NULL!	#NULL!	2	1	1	2	#NULL!	#NULL!	#NULL!	#NULL!	1	4	2	1	#NULL!	#NULL!	#NULL!	#NULL!	#NULL!	#NULL!	0	0	1	0	#NULL!	#NULL!	#NULL!	#NULL!	0	0	0	0	#NULL!	#NULL!	#NULL!	#NULL!	0	1	0	0	#NULL!
62	93	1	1	1	2	4	#NULL!	#NULL!	#NULL!	#NULL!	3	5	4	2	#NULL!	#NULL!	#NULL!	#NULL!	1	5	1	1	#NULL!	#NULL!	#NULL!	#NULL!	#NULL!	#NULL!	0	0	0	1	#NULL!	#NULL!	#NULL!	#NULL!	0	1	1	0	#NULL!	#NULL!	#NULL!	#NULL!	0	1	0	0	#NULL!
63	98	1	1	1	4	1	#NULL!	#NULL!	#NULL!	#NULL!	2	1	2	5	#NULL!	#NULL!	#NULL!	#NULL!	1	1	5	1	#NULL!	#NULL!	#NULL!	#NULL!	#NULL!	#NULL!	0	0	1	0	#NULL!	#NULL!	#NULL!	#NULL!	0	0	0	1	#NULL!	#NULL!	#NULL!	#NULL!	0	0	1	0	#NULL!
64	52	1	2	1	4	3	#NULL!	#NULL!	#NULL!	#NULL!	1	4	4	1	#NULL!	#NULL!	#NULL!	#NULL!	4	1	1	1	#NULL!	#NULL!	#NULL!	#NULL!	#NULL!	#NULL!	0	0	1	0	#NULL!	#NULL!	#NULL!	#NULL!	0	1	1	0	#NULL!	#NULL!	#NULL!	#NULL!	1	0	0	0	#NULL!
65	53	1	1	2	4	4	#NULL!	#NULL!	#NULL!	#NULL!	1	4	4	2	#NULL!	#NULL!	#NULL!	#NULL!	1	1	5	1	#NULL!	#NULL!	#NULL!	#NULL!	#NULL!	#NULL!	0	0	1	1	#NULL!	#NULL!	#NULL!	#NULL!	0	1	1	0	#NULL!	#NULL!	#NULL!	#NULL!	0	0	1	0	#NULL!
66	54	1	1	1	5	4	#NULL!	#NULL!	#NULL!	#NULL!	2	1	2	1	#NULL!	#NULL!	#NULL!	#NULL!	1	1	2	1	#NULL!	#NULL!	#NULL!	#NULL!	#NULL!	#NULL!	0	0	1	1	#NULL!	#NULL!	#NULL!	#NULL!	0	0	0	0	#NULL!	#NULL!	#NULL!	#NULL!	0	0	0	0	#NULL!
67	55	1	1	1	4	3	#NULL!	#NULL!	#NULL!	#NULL!	1	2	1	1	#NULL!	#NULL!	#NULL!	#NULL!	1	1	1	4	#NULL!	#NULL!	#NULL!	#NULL!	#NULL!	#NULL!	0	0	1	0	#NULL!	#NULL!	#NULL!	#NULL!	0	0	0	0	#NULL!	#NULL!	#NULL!	#NULL!	0	0	0	1	#NULL!
68	56	1	1	1	4	4	#NULL!	#NULL!	#NULL!	#NULL!	2	4	4	4	#NULL!	#NULL!	#NULL!	#NULL!	1	3	1	1	#NULL!	#NULL!	#NULL!	#NULL!	#NULL!	#NULL!	0	0	1	1	#NULL!	#NULL!	#NULL!	#NULL!	0	1	1	1	#NULL!	#NULL!	#NULL!	#NULL!	0	0	0	0	#NULL!
69	57	1	1	1	3	2	#NULL!	#NULL!	#NULL!	#NULL!	4	2	1	2	#NULL!	#NULL!	#NULL!	#NULL!	1	4	1	2	#NULL!	#NULL!	#NULL!	#NULL!	#NULL!	#NULL!	0	0	0	0	#NULL!	#NULL!	#NULL!	#NULL!	1	0	0	0	#NULL!	#NULL!	#NULL!	#NULL!	0	1	0	0	#NULL!
70	58	1	1	1	3	2	#NULL!	#NULL!	#NULL!	#NULL!	2	2	1	4	#NULL!	#NULL!	#NULL!	#NULL!	1	2	1	1	#NULL!	#NULL!	#NULL!	#NULL!	#NULL!	#NULL!	0	0	0	0	#NULL!	#NULL!	#NULL!	#NULL!	0	0	0	1	#NULL!	#NULL!	#NULL!	#NULL!	0	0	0	0	#NULL!
71	59	1	1	1	2	4	#NULL!	#NULL!	#NULL!	#NULL!	2	2	1	1	#NULL!	#NULL!	#NULL!	#NULL!	1	1	1	1	#NULL!	#NULL!	#NULL!	#NULL!	#NULL!	#NULL!	0	0	0	1	#NULL!	#NULL!	#NULL!	#NULL!	0	0	0	0	#NULL!	#NULL!	#NULL!	#NULL!	0	0	0	0	#NULL!
72	60	1	2	1	5	4	#NULL!	#NULL!	#NULL!	#NULL!	1	4	1	1	#NULL!	#NULL!	#NULL!	#NULL!	1	3	1	3	#NULL!	#NULL!	#NULL!	#NULL!	#NULL!	#NULL!	0	0	1	1	#NULL!	#NULL!	#NULL!	#NULL!	0	1	0	0	#NULL!	#NULL!	#NULL!	#NULL!	0	0	0	0	#NULL!
73	61	1	1	1	3	3	#NULL!	#NULL!	#NULL!	#NULL!	4	2	5	2	#NULL!	#NULL!	#NULL!	#NULL!	1	1	1	1	#NULL!	#NULL!	#NULL!	#NULL!	#NULL!	#NULL!	0	0	0	0	#NULL!	#NULL!	#NULL!	#NULL!	1	0	1	0	#NULL!	#NULL!	#NULL!	#NULL!	0	0	0	0	#NULL!
74	63	1	2	1	4	4	#NULL!	#NULL!	#NULL!	#NULL!	2	4	1	3	#NULL!	#NULL!	#NULL!	#NULL!	1	1	1	1	#NULL!	#NULL!	#NULL!	#NULL!	#NULL!	#NULL!	0	0	1	1	#NULL!	#NULL!	#NULL!	#NULL!	0	1	0	0	#NULL!	#NULL!	#NULL!	#NULL!	0	0	0	0	#NULL!
75	64	1	1	1	2	2	#NULL!	#NULL!	#NULL!	#NULL!	5	2	1	1	#NULL!	#NULL!	#NULL!	#NULL!	1	1	1	1	#NULL!	#NULL!	#NULL!	#NULL!	#NULL!	#NULL!	0	0	0	0	#NULL!	#NULL!	#NULL!	#NULL!	1	0	0	0	#NULL!	#NULL!	#NULL!	#NULL!	0	0	0	0	#NULL!
76	65	1	1	1	1	4	#NULL!	#NULL!	#NULL!	#NULL!	2	1	1	2	#NULL!	#NULL!	#NULL!	#NULL!	1	4	1	1	#NULL!	#NULL!	#NULL!	#NULL!	#NULL!	#NULL!	0	0	0	1	#NULL!	#NULL!	#NULL!	#NULL!	0	0	0	0	#NULL!	#NULL!	#NULL!	#NULL!	0	1	0	0	#NULL!
77	67	1	1	1	4	4	#NULL!	#NULL!	#NULL!	#NULL!	4	4	1	1	#NULL!	#NULL!	#NULL!	#NULL!	1	1	4	2	#NULL!	#NULL!	#NULL!	#NULL!	#NULL!	#NULL!	0	0	1	1	#NULL!	#NULL!	#NULL!	#NULL!	1	1	0	0	#NULL!	#NULL!	#NULL!	#NULL!	0	0	1	0	#NULL!
78	68	1	3	1	5	2	#NULL!	#NULL!	#NULL!	#NULL!	4	4	2	2	#NULL!	#NULL!	#NULL!	#NULL!	1	1	1	1	#NULL!	#NULL!	#NULL!	#NULL!	#NULL!	#NULL!	0	0	1	0	#NULL!	#NULL!	#NULL!	#NULL!	1	1	0	0	#NULL!	#NULL!	#NULL!	#NULL!	0	0	0	0	#NULL!
79	69	1	1	1	4	3	#NULL!	#NULL!	#NULL!	#NULL!	2	4	1	4	#NULL!	#NULL!	#NULL!	#NULL!	1	1	1	1	#NULL!	#NULL!	#NULL!	#NULL!	#NULL!	#NULL!	0	0	1	0	#NULL!	#NULL!	#NULL!	#NULL!	0	1	0	1	#NULL!	#NULL!	#NULL!	#NULL!	0	0	0	0	#NULL!
80	71	1	2	1	3	4	#NULL!	#NULL!	#NULL!	#NULL!	4	5	1	4	#NULL!	#NULL!	#NULL!	#NULL!	1	1	1	1	#NULL!	#NULL!	#NULL!	#NULL!	#NULL!	#NULL!	0	0	0	1	#NULL!	#NULL!	#NULL!	#NULL!	1	1	0	1	#NULL!	#NULL!	#NULL!	#NULL!	0	0	0	0	#NULL!
81	72	1	1	1	2	5	#NULL!	#NULL!	#NULL!	#NULL!	1	4	2	1	#NULL!	#NULL!	#NULL!	#NULL!	1	2	4	5	#NULL!	#NULL!	#NULL!	#NULL!	#NULL!	#NULL!	0	0	0	1	#NULL!	#NULL!	#NULL!	#NULL!	0	1	0	0	#NULL!	#NULL!	#NULL!	#NULL!	0	0	1	1	#NULL!
82	74	1	1	1	4	4	#NULL!	#NULL!	#NULL!	#NULL!	3	4	1	3	#NULL!	#NULL!	#NULL!	#NULL!	1	3	1	1	#NULL!	#NULL!	#NULL!	#NULL!	#NULL!	#NULL!	0	0	1	1	#NULL!	#NULL!	#NULL!	#NULL!	0	1	0	0	#NULL!	#NULL!	#NULL!	#NULL!	0	0	0	0	#NULL!
83	75	1	2	1	5	4	#NULL!	#NULL!	#NULL!	#NULL!	1	1	4	1	#NULL!	#NULL!	#NULL!	#NULL!	5	1	4	1	#NULL!	#NULL!	#NULL!	#NULL!	#NULL!	#NULL!	0	0	1	1	#NULL!	#NULL!	#NULL!	#NULL!	0	0	1	0	#NULL!	#NULL!	#NULL!	#NULL!	1	0	1	0	#NULL!
84	83	1	1	1	4	4	#NULL!	#NULL!	#NULL!	#NULL!	3	4	5	4	#NULL!	#NULL!	#NULL!	#NULL!	2	1	5	1	#NULL!	#NULL!	#NULL!	#NULL!	#NULL!	#NULL!	0	0	1	1	#NULL!	#NULL!	#NULL!	#NULL!	0	1	1	1	#NULL!	#NULL!	#NULL!	#NULL!	0	0	1	0	#NULL!
85	87	1	2	1	1	4	#NULL!	#NULL!	#NULL!	#NULL!	4	4	2	2	#NULL!	#NULL!	#NULL!	#NULL!	1	1	1	2	#NULL!	#NULL!	#NULL!	#NULL!	#NULL!	#NULL!	0	0	0	1	#NULL!	#NULL!	#NULL!	#NULL!	1	1	0	0	#NULL!	#NULL!	#NULL!	#NULL!	0	0	0	0	#NULL!
86	89	1	1	1	4	3	#NULL!	#NULL!	#NULL!	#NULL!	1	4	1	2	#NULL!	#NULL!	#NULL!	#NULL!	1	2	1	4	#NULL!	#NULL!	#NULL!	#NULL!	#NULL!	#NULL!	0	0	1	0	#NULL!	#NULL!	#NULL!	#NULL!	0	1	0	0	#NULL!	#NULL!	#NULL!	#NULL!	0	0	0	1	#NULL!
87	90	1	3	2	3	4	#NULL!	#NULL!	#NULL!	#NULL!	4	2	1	4	#NULL!	#NULL!	#NULL!	#NULL!	5	1	1	2	#NULL!	#NULL!	#NULL!	#NULL!	#NULL!	#NULL!	0	0	0	1	#NULL!	#NULL!	#NULL!	#NULL!	1	0	0	1	#NULL!	#NULL!	#NULL!	#NULL!	1	0	0	0	#NULL!
88	95	1	2	1	2	1	#NULL!	#NULL!	#NULL!	#NULL!	4	3	4	1	#NULL!	#NULL!	#NULL!	#NULL!	1	1	2	2	#NULL!	#NULL!	#NULL!	#NULL!	#NULL!	#NULL!	0	0	0	0	#NULL!	#NULL!	#NULL!	#NULL!	1	0	1	0	#NULL!	#NULL!	#NULL!	#NULL!	0	0	0	0	#NULL!
89	97	1	1	1	3	1	#NULL!	#NULL!	#NULL!	#NULL!	3	1	4	5	#NULL!	#NULL!	#NULL!	#NULL!	1	1	1	4	#NULL!	#NULL!	#NULL!	#NULL!	#NULL!	#NULL!	0	0	0	0	#NULL!	#NULL!	#NULL!	#NULL!	0	0	1	1	#NULL!	#NULL!	#NULL!	#NULL!	0	0	0	1	#NULL!
90	1	2	1	1	4	3	1	2	2	2	4	4	5	1	4	4	1	2	1	1	1	1	5	1	1	1	#NULL!	#NULL!	0	0	1	0	0	0	0	0	1	1	1	0	1	1	0	0	0	0	0	0	1
91	2	2	2	1	2	3	1	1	1	2	1	2	1	2	4	2	2	3	1	1	1	1	4	5	1	1	#NULL!	#NULL!	0	0	0	0	0	0	0	0	0	0	0	0	1	0	0	0	0	0	0	0	1
92	3	2	1	2	2	3	1	1	2	3	1	4	1	1	4	4	4	3	1	2	2	1	2	3	1	5	#NULL!	#NULL!	0	0	0	0	0	0	0	0	0	1	0	0	1	1	1	0	0	0	0	0	0
93	4	2	1	1	2	3	1	1	2	2	1	1	5	4	2	4	4	2	1	2	1	1	4	3	4	1	#NULL!	#NULL!	0	0	0	0	0	0	0	0	0	0	1	1	0	1	1	0	0	0	0	0	1
94	5	2	1	1	2	1	1	1	3	1	1	1	1	4	2	4	4	4	1	1	1	1	1	1	1	1	#NULL!	#NULL!	0	0	0	0	0	0	0	0	0	0	0	1	0	1	1	1	0	0	0	0	0
95	6	2	1	1	4	4	1	1	5	3	1	1	2	1	5	5	2	3	1	5	1	5	5	5	1	3	#NULL!	#NULL!	0	0	1	1	0	0	1	0	0	0	0	0	1	1	0	0	0	1	0	1	1
96	9	2	1	1	2	3	1	1	2	4	2	1	3	3	2	2	2	3	1	1	1	1	2	1	1	1	#NULL!	#NULL!	0	0	0	0	0	0	0	1	0	0	0	0	0	0	0	0	0	0	0	0	0
97	11	2	3	2	3	2	2	1	4	3	1	4	2	2	2	2	5	4	1	1	4	2	1	3	1	2	#NULL!	#NULL!	0	0	0	0	0	0	1	0	0	1	0	0	0	0	1	1	0	0	1	0	0
98	13	2	1	1	4	3	2	1	3	4	2	4	4	5	2	2	2	2	1	1	2	1	1	1	1	5	#NULL!	#NULL!	0	0	1	0	0	0	0	1	0	1	1	1	0	0	0	0	0	0	0	0	0
99	16	2	1	1	3	4	1	1	4	3	1	4	2	1	3	4	2	3	1	1	1	1	2	1	1	1	#NULL!	#NULL!	0	0	0	1	0	0	1	0	0	1	0	0	0	1	0	0	0	0	0	0	0
100	17	2	1	1	3	2	1	1	4	1	4	5	4	2	4	2	2	2	4	1	2	1	4	2	1	2	#NULL!	#NULL!	0	0	0	0	0	0	1	0	1	1	1	0	1	0	0	0	1	0	0	0	1
101	19	2	1	1	4	4	1	1	3	4	2	1	3	1	2	2	4	4	3	1	1	4	1	1	1	1	#NULL!	#NULL!	0	0	1	1	0	0	0	1	0	0	0	0	0	0	1	1	0	0	0	1	0
102	24	2	2	2	2	5	2	2	2	2	2	2	5	2	2	2	2	2	5	1	3	1	2	1	1	1	#NULL!	#NULL!	0	0	0	1	0	0	0	0	0	0	1	0	0	0	0	0	1	0	0	0	0
103	27	2	1	1	1	3	1	1	4	3	2	4	4	4	2	2	3	3	1	1	1	1	1	2	1	1	#NULL!	#NULL!	0	0	0	0	0	0	1	0	0	1	1	1	0	0	0	0	0	0	0	0	0
104	28	2	1	2	2	4	1	1	2	3	5	5	2	5	3	2	2	2	4	4	1	1	5	4	2	1	#NULL!	#NULL!	0	0	0	1	0	0	0	0	1	1	0	1	0	0	0	0	1	1	0	0	1
105	29	2	1	1	2	3	1	1	4	4	2	2	1	2	5	5	2	2	1	1	1	1	5	5	1	2	#NULL!	#NULL!	0	0	0	0	0	0	1	1	0	0	0	0	1	1	0	0	0	0	0	0	1
106	31	2	1	1	4	2	1	1	4	1	2	2	5	2	2	4	5	5	1	1	4	5	1	1	5	5	#NULL!	#NULL!	0	0	1	0	0	0	1	0	0	0	1	0	0	1	1	1	0	0	1	1	0
107	32	2	3	2	3	3	2	2	3	2	2	2	1	1	5	4	3	4	4	4	2	4	5	2	1	1	#NULL!	#NULL!	0	0	0	0	0	0	0	0	0	0	0	0	1	1	0	1	1	1	0	1	1
108	38	2	1	1	3	4	1	1	1	4	2	2	4	2	2	4	2	2	1	1	5	1	1	1	1	1	#NULL!	#NULL!	0	0	0	1	0	0	0	1	0	0	1	0	0	1	0	0	0	0	1	0	0
109	39	2	1	1	1	3	1	1	3	4	2	2	5	2	2	2	2	2	1	1	1	1	2	1	1	1	#NULL!	#NULL!	0	0	0	0	0	0	0	1	0	0	1	0	0	0	0	0	0	0	0	0	0
110	40	2	2	1	1	2	1	1	2	2	2	1	4	1	4	4	2	3	4	1	2	2	5	1	1	1	#NULL!	#NULL!	0	0	0	0	0	0	0	0	0	0	1	0	1	1	0	0	1	0	0	0	1
111	41	2	1	1	1	1	1	2	1	2	3	4	4	3	3	5	2	2	1	1	1	1	2	5	1	1	#NULL!	#NULL!	0	0	0	0	0	0	0	0	0	1	1	0	0	1	0	0	0	0	0	0	0
112	42	2	1	1	1	2	#NULL!	#NULL!	#NULL!	#NULL!	4	2	1	2	#NULL!	#NULL!	#NULL!	#NULL!	1	2	1	1	#NULL!	#NULL!	#NULL!	#NULL!	#NULL!	#NULL!	0	0	0	0	#NULL!	#NULL!	#NULL!	#NULL!	1	0	0	0	#NULL!	#NULL!	#NULL!	#NULL!	0	0	0	0	#NULL!
113	44	2	2	1	1	4	#NULL!	#NULL!	#NULL!	#NULL!	3	4	4	1	#NULL!	#NULL!	#NULL!	#NULL!	4	2	1	2	#NULL!	#NULL!	#NULL!	#NULL!	#NULL!	#NULL!	0	0	0	1	#NULL!	#NULL!	#NULL!	#NULL!	0	1	1	0	#NULL!	#NULL!	#NULL!	#NULL!	1	0	0	0	#NULL!
114	48	2	2	1	1	3	#NULL!	#NULL!	#NULL!	#NULL!	2	1	1	2	#NULL!	#NULL!	#NULL!	#NULL!	1	2	1	1	#NULL!	#NULL!	#NULL!	#NULL!	#NULL!	#NULL!	0	0	0	0	#NULL!	#NULL!	#NULL!	#NULL!	0	0	0	0	#NULL!	#NULL!	#NULL!	#NULL!	0	0	0	0	#NULL!
115	7	2	1	1	4	4	#NULL!	#NULL!	#NULL!	#NULL!	3	4	1	1	#NULL!	#NULL!	#NULL!	#NULL!	1	1	2	1	#NULL!	#NULL!	#NULL!	#NULL!	#NULL!	#NULL!	0	0	1	1	#NULL!	#NULL!	#NULL!	#NULL!	0	1	0	0	#NULL!	#NULL!	#NULL!	#NULL!	0	0	0	0	#NULL!
116	12	2	1	1	3	3	#NULL!	#NULL!	#NULL!	#NULL!	2	1	1	1	#NULL!	#NULL!	#NULL!	#NULL!	1	1	1	2	#NULL!	#NULL!	#NULL!	#NULL!	#NULL!	#NULL!	0	0	0	0	#NULL!	#NULL!	#NULL!	#NULL!	0	0	0	0	#NULL!	#NULL!	#NULL!	#NULL!	0	0	0	0	#NULL!
117	15	2	2	1	2	4	#NULL!	#NULL!	#NULL!	#NULL!	1	2	2	1	#NULL!	#NULL!	#NULL!	#NULL!	1	1	1	1	#NULL!	#NULL!	#NULL!	#NULL!	#NULL!	#NULL!	0	0	0	1	#NULL!	#NULL!	#NULL!	#NULL!	0	0	0	0	#NULL!	#NULL!	#NULL!	#NULL!	0	0	0	0	#NULL!
118	20	2	3	1	2	2	#NULL!	#NULL!	#NULL!	#NULL!	4	4	1	2	#NULL!	#NULL!	#NULL!	#NULL!	1	4	5	4	#NULL!	#NULL!	#NULL!	#NULL!	#NULL!	#NULL!	0	0	0	0	#NULL!	#NULL!	#NULL!	#NULL!	1	1	0	0	#NULL!	#NULL!	#NULL!	#NULL!	0	1	1	1	#NULL!
119	21	2	1	1	2	1	#NULL!	#NULL!	#NULL!	#NULL!	1	2	5	1	#NULL!	#NULL!	#NULL!	#NULL!	1	1	1	1	#NULL!	#NULL!	#NULL!	#NULL!	#NULL!	#NULL!	0	0	0	0	#NULL!	#NULL!	#NULL!	#NULL!	0	0	1	0	#NULL!	#NULL!	#NULL!	#NULL!	0	0	0	0	#NULL!
120	22	2	1	1	2	3	#NULL!	#NULL!	#NULL!	#NULL!	4	4	1	2	#NULL!	#NULL!	#NULL!	#NULL!	1	2	1	1	#NULL!	#NULL!	#NULL!	#NULL!	#NULL!	#NULL!	0	0	0	0	#NULL!	#NULL!	#NULL!	#NULL!	1	1	0	0	#NULL!	#NULL!	#NULL!	#NULL!	0	0	0	0	#NULL!
121	23	2	1	1	4	4	#NULL!	#NULL!	#NULL!	#NULL!	3	1	1	2	#NULL!	#NULL!	#NULL!	#NULL!	1	1	4	1	#NULL!	#NULL!	#NULL!	#NULL!	#NULL!	#NULL!	0	0	1	1	#NULL!	#NULL!	#NULL!	#NULL!	0	0	0	0	#NULL!	#NULL!	#NULL!	#NULL!	0	0	1	0	#NULL!
122	25	2	1	1	1	3	#NULL!	#NULL!	#NULL!	#NULL!	4	5	3	4	#NULL!	#NULL!	#NULL!	#NULL!	1	5	1	1	#NULL!	#NULL!	#NULL!	#NULL!	#NULL!	#NULL!	0	0	0	0	#NULL!	#NULL!	#NULL!	#NULL!	1	1	0	1	#NULL!	#NULL!	#NULL!	#NULL!	0	1	0	0	#NULL!
123	26	2	1	1	2	3	#NULL!	#NULL!	#NULL!	#NULL!	1	4	4	2	#NULL!	#NULL!	#NULL!	#NULL!	1	1	1	1	#NULL!	#NULL!	#NULL!	#NULL!	#NULL!	#NULL!	0	0	0	0	#NULL!	#NULL!	#NULL!	#NULL!	0	1	1	0	#NULL!	#NULL!	#NULL!	#NULL!	0	0	0	0	#NULL!
124	30	2	2	1	4	1	#NULL!	#NULL!	#NULL!	#NULL!	4	2	5	1	#NULL!	#NULL!	#NULL!	#NULL!	4	2	1	1	#NULL!	#NULL!	#NULL!	#NULL!	#NULL!	#NULL!	0	0	1	0	#NULL!	#NULL!	#NULL!	#NULL!	1	0	1	0	#NULL!	#NULL!	#NULL!	#NULL!	1	0	0	0	#NULL!
125	33	2	2	1	1	3	#NULL!	#NULL!	#NULL!	#NULL!	2	1	3	1	#NULL!	#NULL!	#NULL!	#NULL!	1	1	1	3	#NULL!	#NULL!	#NULL!	#NULL!	#NULL!	#NULL!	0	0	0	0	#NULL!	#NULL!	#NULL!	#NULL!	0	0	0	0	#NULL!	#NULL!	#NULL!	#NULL!	0	0	0	0	#NULL!
126	34	2	1	1	3	2	#NULL!	#NULL!	#NULL!	#NULL!	1	2	2	2	#NULL!	#NULL!	#NULL!	#NULL!	1	1	2	1	#NULL!	#NULL!	#NULL!	#NULL!	#NULL!	#NULL!	0	0	0	0	#NULL!	#NULL!	#NULL!	#NULL!	0	0	0	0	#NULL!	#NULL!	#NULL!	#NULL!	0	0	0	0	#NULL!
127	35	2	1	1	3	2	#NULL!	#NULL!	#NULL!	#NULL!	2	4	2	1	#NULL!	#NULL!	#NULL!	#NULL!	1	1	1	2	#NULL!	#NULL!	#NULL!	#NULL!	#NULL!	#NULL!	0	0	0	0	#NULL!	#NULL!	#NULL!	#NULL!	0	1	0	0	#NULL!	#NULL!	#NULL!	#NULL!	0	0	0	0	#NULL!
128	36	2	1	1	4	3	#NULL!	#NULL!	#NULL!	#NULL!	1	2	4	2	#NULL!	#NULL!	#NULL!	#NULL!	1	5	1	1	#NULL!	#NULL!	#NULL!	#NULL!	#NULL!	#NULL!	0	0	1	0	#NULL!	#NULL!	#NULL!	#NULL!	0	0	1	0	#NULL!	#NULL!	#NULL!	#NULL!	0	1	0	0	#NULL!
129	37	2	1	1	3	4	#NULL!	#NULL!	#NULL!	#NULL!	1	1	1	1	#NULL!	#NULL!	#NULL!	#NULL!	1	5	1	1	#NULL!	#NULL!	#NULL!	#NULL!	#NULL!	#NULL!	0	0	0	1	#NULL!	#NULL!	#NULL!	#NULL!	0	0	0	0	#NULL!	#NULL!	#NULL!	#NULL!	0	1	0	0	#NULL!
130	43	2	1	1	1	2	#NULL!	#NULL!	#NULL!	#NULL!	1	1	5	2	#NULL!	#NULL!	#NULL!	#NULL!	1	1	1	1	#NULL!	#NULL!	#NULL!	#NULL!	#NULL!	#NULL!	0	0	0	0	#NULL!	#NULL!	#NULL!	#NULL!	0	0	1	0	#NULL!	#NULL!	#NULL!	#NULL!	0	0	0	0	#NULL!
131	46	2	2	1	3	2	#NULL!	#NULL!	#NULL!	#NULL!	3	1	1	2	#NULL!	#NULL!	#NULL!	#NULL!	5	1	2	1	#NULL!	#NULL!	#NULL!	#NULL!	#NULL!	#NULL!	0	0	0	0	#NULL!	#NULL!	#NULL!	#NULL!	0	0	0	0	#NULL!	#NULL!	#NULL!	#NULL!	1	0	0	0	#NULL!
132	47	2	1	1	3	3	#NULL!	#NULL!	#NULL!	#NULL!	2	4	1	3	#NULL!	#NULL!	#NULL!	#NULL!	4	1	5	2	#NULL!	#NULL!	#NULL!	#NULL!	#NULL!	#NULL!	0	0	0	0	#NULL!	#NULL!	#NULL!	#NULL!	0	1	0	0	#NULL!	#NULL!	#NULL!	#NULL!	1	0	1	0	#NULL!
133	62	3	1	1	3	3	1	2	3	3	2	2	3	2	2	4	5	3	1	1	1	1	1	4	1	1	#NULL!	#NULL!	0	0	0	0	0	0	0	0	0	0	0	0	0	1	1	0	0	0	0	0	0
134	66	3	2	1	2	3	1	1	3	3	4	4	5	2	4	2	2	2	4	1	1	1	1	1	1	4	#NULL!	#NULL!	0	0	0	0	0	0	0	0	1	1	1	0	1	0	0	0	1	0	0	0	0
135	70	3	1	1	4	4	1	1	3	3	4	4	4	1	3	2	3	2	1	1	1	1	1	2	1	1	#NULL!	#NULL!	0	0	1	1	0	0	0	0	1	1	1	0	0	0	0	0	0	0	0	0	0
136	73	3	1	1	2	3	1	1	3	3	2	3	5	2	2	2	2	2	1	1	4	1	1	1	1	1	#NULL!	#NULL!	0	0	0	0	0	0	0	0	0	0	1	0	0	0	0	0	0	0	1	0	0
137	76	3	1	1	2	3	1	1	2	3	4	2	5	1	3	3	2	2	1	1	1	4	1	1	1	1	#NULL!	#NULL!	0	0	0	0	0	0	0	0	1	0	1	0	0	0	0	0	0	0	0	1	0
138	79	3	1	1	3	3	1	1	3	3	2	1	3	1	2	2	1	2	1	1	2	1	2	1	1	1	#NULL!	#NULL!	0	0	0	0	0	0	0	0	0	0	0	0	0	0	0	0	0	0	0	0	0
139	80	3	1	1	1	2	2	1	2	3	1	5	5	1	4	2	5	2	1	4	1	1	2	2	1	3	#NULL!	#NULL!	0	0	0	0	0	0	0	0	0	1	1	0	1	0	1	0	0	1	0	0	0
140	81	3	1	1	3	4	1	1	3	3	4	4	4	3	4	2	4	2	1	1	1	1	1	1	1	1	#NULL!	#NULL!	0	0	0	1	0	0	0	0	1	1	1	0	1	0	1	0	0	0	0	0	0
141	82	3	1	1	2	3	1	1	2	3	4	4	5	2	4	4	2	2	1	3	2	1	1	2	1	2	#NULL!	#NULL!	0	0	0	0	0	0	0	0	1	1	1	0	1	1	0	0	0	0	0	0	0
142	84	3	1	1	1	3	1	1	3	3	1	4	3	2	2	3	4	2	2	1	1	1	1	1	1	1	#NULL!	#NULL!	0	0	0	0	0	0	0	0	0	1	0	0	0	0	1	0	0	0	0	0	0
143	85	3	1	1	3	2	1	1	3	3	2	4	1	1	2	2	5	2	2	2	1	2	3	1	1	1	#NULL!	#NULL!	0	0	0	0	0	0	0	0	0	1	0	0	0	0	1	0	0	0	0	0	0
144	86	3	1	1	3	3	1	1	3	3	2	2	4	2	2	2	4	3	1	1	1	1	1	1	1	3	#NULL!	#NULL!	0	0	0	0	0	0	0	0	0	0	1	0	0	0	1	0	0	0	0	0	0
145	88	3	2	1	2	3	1	1	2	3	2	1	1	2	5	2	2	2	1	4	1	1	5	4	1	1	#NULL!	#NULL!	0	0	0	0	0	0	0	0	0	0	0	0	1	0	0	0	0	1	0	0	1
146	91	3	1	1	3	4	1	1	2	3	2	4	2	1	2	4	4	5	1	2	1	1	3	2	1	1	#NULL!	#NULL!	0	0	0	1	0	0	0	0	0	1	0	0	0	1	1	1	0	0	0	0	0
147	92	3	1	1	2	2	2	1	3	2	4	1	3	4	2	2	3	2	1	1	1	1	1	1	1	5	#NULL!	#NULL!	0	0	0	0	0	0	0	0	1	0	0	1	0	0	0	0	0	0	0	0	0
148	93	3	1	1	1	3	1	1	3	3	1	4	1	4	3	2	2	2	5	4	1	1	1	3	1	4	#NULL!	#NULL!	0	0	0	0	0	0	0	0	0	1	0	1	0	0	0	0	1	1	0	0	0
149	98	3	1	1	2	2	1	1	3	3	4	1	4	1	2	4	4	2	1	2	4	1	1	1	1	1	#NULL!	#NULL!	0	0	0	0	0	0	0	0	1	0	1	0	0	1	1	0	0	0	1	0	0
150	52	3	2	1	2	4	1	1	2	3	1	2	1	1	2	5	2	1	1	4	3	1	1	4	1	1	#NULL!	#NULL!	0	0	0	1	0	0	0	0	0	0	0	0	0	1	0	0	0	1	0	0	0
151	53	3	1	1	2	2	1	1	3	3	4	3	2	4	2	2	4	3	4	1	1	2	2	1	1	1	#NULL!	#NULL!	0	0	0	0	0	0	0	0	1	0	0	1	0	0	1	0	1	0	0	0	0
152	54	3	1	2	2	3	1	1	2	3	4	1	4	4	2	2	4	2	1	4	1	5	1	1	1	1	#NULL!	#NULL!	0	0	0	0	0	0	0	0	1	0	1	1	0	0	1	0	0	1	0	1	0
153	55	3	1	1	2	3	1	1	2	3	1	3	1	2	3	4	2	2	1	1	1	1	4	1	1	4	#NULL!	#NULL!	0	0	0	0	0	0	0	0	0	0	0	0	0	1	0	0	0	0	0	0	1
154	56	3	1	1	3	3	2	1	3	3	3	4	1	4	4	4	2	2	1	1	4	1	1	2	1	1	#NULL!	#NULL!	0	0	0	0	0	0	0	0	0	1	0	1	1	1	0	0	0	0	1	0	0
155	57	3	1	1	2	2	#NULL!	#NULL!	#NULL!	#NULL!	4	2	2	1	#NULL!	#NULL!	#NULL!	#NULL!	1	4	1	1	#NULL!	#NULL!	#NULL!	#NULL!	#NULL!	#NULL!	0	0	0	0	#NULL!	#NULL!	#NULL!	#NULL!	1	0	0	0	#NULL!	#NULL!	#NULL!	#NULL!	0	1	0	0	#NULL!
156	58	3	1	1	2	2	#NULL!	#NULL!	#NULL!	#NULL!	1	1	4	1	#NULL!	#NULL!	#NULL!	#NULL!	1	5	1	5	#NULL!	#NULL!	#NULL!	#NULL!	#NULL!	#NULL!	0	0	0	0	#NULL!	#NULL!	#NULL!	#NULL!	0	0	1	0	#NULL!	#NULL!	#NULL!	#NULL!	0	1	0	1	#NULL!
157	59	3	1	1	3	3	#NULL!	#NULL!	#NULL!	#NULL!	1	4	1	2	#NULL!	#NULL!	#NULL!	#NULL!	1	1	1	1	#NULL!	#NULL!	#NULL!	#NULL!	#NULL!	#NULL!	0	0	0	0	#NULL!	#NULL!	#NULL!	#NULL!	0	1	0	0	#NULL!	#NULL!	#NULL!	#NULL!	0	0	0	0	#NULL!
158	60	3	1	1	2	3	#NULL!	#NULL!	#NULL!	#NULL!	2	3	5	1	#NULL!	#NULL!	#NULL!	#NULL!	2	1	1	4	#NULL!	#NULL!	#NULL!	#NULL!	#NULL!	#NULL!	0	0	0	0	#NULL!	#NULL!	#NULL!	#NULL!	0	0	1	0	#NULL!	#NULL!	#NULL!	#NULL!	0	0	0	1	#NULL!
159	61	3	1	1	2	3	#NULL!	#NULL!	#NULL!	#NULL!	4	2	2	1	#NULL!	#NULL!	#NULL!	#NULL!	1	1	1	1	#NULL!	#NULL!	#NULL!	#NULL!	#NULL!	#NULL!	0	0	0	0	#NULL!	#NULL!	#NULL!	#NULL!	1	0	0	0	#NULL!	#NULL!	#NULL!	#NULL!	0	0	0	0	#NULL!
160	63	3	1	2	3	4	#NULL!	#NULL!	#NULL!	#NULL!	1	1	2	1	#NULL!	#NULL!	#NULL!	#NULL!	1	4	1	2	#NULL!	#NULL!	#NULL!	#NULL!	#NULL!	#NULL!	0	0	0	1	#NULL!	#NULL!	#NULL!	#NULL!	0	0	0	0	#NULL!	#NULL!	#NULL!	#NULL!	0	1	0	0	#NULL!
161	64	3	1	1	3	3	#NULL!	#NULL!	#NULL!	#NULL!	1	2	4	4	#NULL!	#NULL!	#NULL!	#NULL!	1	2	1	1	#NULL!	#NULL!	#NULL!	#NULL!	#NULL!	#NULL!	0	0	0	0	#NULL!	#NULL!	#NULL!	#NULL!	0	0	1	1	#NULL!	#NULL!	#NULL!	#NULL!	0	0	0	0	#NULL!
162	65	3	1	1	1	2	#NULL!	#NULL!	#NULL!	#NULL!	4	2	4	1	#NULL!	#NULL!	#NULL!	#NULL!	2	3	2	1	#NULL!	#NULL!	#NULL!	#NULL!	#NULL!	#NULL!	0	0	0	0	#NULL!	#NULL!	#NULL!	#NULL!	1	0	1	0	#NULL!	#NULL!	#NULL!	#NULL!	0	0	0	0	#NULL!
163	67	3	1	1	3	3	#NULL!	#NULL!	#NULL!	#NULL!	4	4	4	2	#NULL!	#NULL!	#NULL!	#NULL!	1	2	5	1	#NULL!	#NULL!	#NULL!	#NULL!	#NULL!	#NULL!	0	0	0	0	#NULL!	#NULL!	#NULL!	#NULL!	1	1	1	0	#NULL!	#NULL!	#NULL!	#NULL!	0	0	1	0	#NULL!
164	68	3	1	1	3	3	#NULL!	#NULL!	#NULL!	#NULL!	1	2	1	2	#NULL!	#NULL!	#NULL!	#NULL!	1	1	1	1	#NULL!	#NULL!	#NULL!	#NULL!	#NULL!	#NULL!	0	0	0	0	#NULL!	#NULL!	#NULL!	#NULL!	0	0	0	0	#NULL!	#NULL!	#NULL!	#NULL!	0	0	0	0	#NULL!
165	69	3	1	1	3	3	#NULL!	#NULL!	#NULL!	#NULL!	1	2	1	1	#NULL!	#NULL!	#NULL!	#NULL!	1	2	1	1	#NULL!	#NULL!	#NULL!	#NULL!	#NULL!	#NULL!	0	0	0	0	#NULL!	#NULL!	#NULL!	#NULL!	0	0	0	0	#NULL!	#NULL!	#NULL!	#NULL!	0	0	0	0	#NULL!
166	71	3	1	1	2	4	#NULL!	#NULL!	#NULL!	#NULL!	3	2	1	2	#NULL!	#NULL!	#NULL!	#NULL!	1	2	1	1	#NULL!	#NULL!	#NULL!	#NULL!	#NULL!	#NULL!	0	0	0	1	#NULL!	#NULL!	#NULL!	#NULL!	0	0	0	0	#NULL!	#NULL!	#NULL!	#NULL!	0	0	0	0	#NULL!
167	72	3	1	1	3	3	#NULL!	#NULL!	#NULL!	#NULL!	2	2	2	2	#NULL!	#NULL!	#NULL!	#NULL!	1	4	1	1	#NULL!	#NULL!	#NULL!	#NULL!	#NULL!	#NULL!	0	0	0	0	#NULL!	#NULL!	#NULL!	#NULL!	0	0	0	0	#NULL!	#NULL!	#NULL!	#NULL!	0	1	0	0	#NULL!
168	74	3	1	1	2	3	#NULL!	#NULL!	#NULL!	#NULL!	2	4	2	2	#NULL!	#NULL!	#NULL!	#NULL!	2	1	1	1	#NULL!	#NULL!	#NULL!	#NULL!	#NULL!	#NULL!	0	0	0	0	#NULL!	#NULL!	#NULL!	#NULL!	0	1	0	0	#NULL!	#NULL!	#NULL!	#NULL!	0	0	0	0	#NULL!
169	75	3	1	1	1	3	#NULL!	#NULL!	#NULL!	#NULL!	2	4	4	2	#NULL!	#NULL!	#NULL!	#NULL!	1	4	1	1	#NULL!	#NULL!	#NULL!	#NULL!	#NULL!	#NULL!	0	0	0	0	#NULL!	#NULL!	#NULL!	#NULL!	0	1	1	0	#NULL!	#NULL!	#NULL!	#NULL!	0	1	0	0	#NULL!
170	83	3	1	1	2	3	#NULL!	#NULL!	#NULL!	#NULL!	2	2	1	1	#NULL!	#NULL!	#NULL!	#NULL!	1	1	2	2	#NULL!	#NULL!	#NULL!	#NULL!	#NULL!	#NULL!	0	0	0	0	#NULL!	#NULL!	#NULL!	#NULL!	0	0	0	0	#NULL!	#NULL!	#NULL!	#NULL!	0	0	0	0	#NULL!
171	87	3	1	2	2	3	#NULL!	#NULL!	#NULL!	#NULL!	2	2	5	5	#NULL!	#NULL!	#NULL!	#NULL!	2	4	1	2	#NULL!	#NULL!	#NULL!	#NULL!	#NULL!	#NULL!	0	0	0	0	#NULL!	#NULL!	#NULL!	#NULL!	0	0	1	1	#NULL!	#NULL!	#NULL!	#NULL!	0	1	0	0	#NULL!
172	89	3	1	1	3	3	#NULL!	#NULL!	#NULL!	#NULL!	1	2	2	1	#NULL!	#NULL!	#NULL!	#NULL!	1	3	1	1	#NULL!	#NULL!	#NULL!	#NULL!	#NULL!	#NULL!	0	0	0	0	#NULL!	#NULL!	#NULL!	#NULL!	0	0	0	0	#NULL!	#NULL!	#NULL!	#NULL!	0	0	0	0	#NULL!
173	90	3	1	2	1	3	#NULL!	#NULL!	#NULL!	#NULL!	4	4	1	2	#NULL!	#NULL!	#NULL!	#NULL!	2	2	3	2	#NULL!	#NULL!	#NULL!	#NULL!	#NULL!	#NULL!	0	0	0	0	#NULL!	#NULL!	#NULL!	#NULL!	1	1	0	0	#NULL!	#NULL!	#NULL!	#NULL!	0	0	0	0	#NULL!
174	95	3	1	1	2	2	#NULL!	#NULL!	#NULL!	#NULL!	2	1	1	1	#NULL!	#NULL!	#NULL!	#NULL!	1	3	1	1	#NULL!	#NULL!	#NULL!	#NULL!	#NULL!	#NULL!	0	0	0	0	#NULL!	#NULL!	#NULL!	#NULL!	0	0	0	0	#NULL!	#NULL!	#NULL!	#NULL!	0	0	0	0	#NULL!
175	97	3	2	1	2	3	#NULL!	#NULL!	#NULL!	#NULL!	4	4	1	2	#NULL!	#NULL!	#NULL!	#NULL!	1	1	1	1	#NULL!	#NULL!	#NULL!	#NULL!	#NULL!	#NULL!	0	0	0	0	#NULL!	#NULL!	#NULL!	#NULL!	1	1	0	0	#NULL!	#NULL!	#NULL!	#NULL!	0	0	0	0	#NULL!
176	1	4	1	2	3	2	1	1	3	2	4	4	2	2	2	2	2	3	4	5	1	1	1	2	2	1	#NULL!	#NULL!	0	0	0	0	0	0	0	0	1	1	0	0	0	0	0	0	1	1	0	0	0
177	2	4	1	2	3	3	2	1	3	3	4	2	4	1	4	5	2	2	1	1	1	1	2	5	5	1	#NULL!	#NULL!	0	0	0	0	0	0	0	0	1	0	1	0	1	1	0	0	0	0	0	0	0
178	3	4	2	1	3	3	2	2	3	2	2	2	2	2	4	4	2	3	5	2	1	1	5	5	3	1	#NULL!	#NULL!	0	0	0	0	0	0	0	0	0	0	0	0	1	1	0	0	1	0	0	0	1
179	4	4	1	1	3	2	1	1	4	2	4	1	1	2	2	2	4	4	1	2	1	1	1	1	4	1	#NULL!	#NULL!	0	0	0	0	0	0	1	0	1	0	0	0	0	0	1	1	0	0	0	0	0
180	5	4	1	2	2	3	1	1	2	3	4	4	2	1	4	4	5	2	1	1	1	1	4	2	1	1	#NULL!	#NULL!	0	0	0	0	0	0	0	0	1	1	0	0	1	1	1	0	0	0	0	0	1
181	6	4	2	1	4	2	2	1	3	3	4	2	1	1	2	4	2	2	4	1	1	1	5	5	1	1	#NULL!	#NULL!	0	0	1	0	0	0	0	0	1	0	0	0	0	1	0	0	1	0	0	0	1
182	9	4	1	1	3	3	1	1	3	3	2	4	1	2	2	2	2	2	1	1	1	1	1	1	2	2	#NULL!	#NULL!	0	0	0	0	0	0	0	0	0	1	0	0	0	0	0	0	0	0	0	0	0
183	11	4	2	1	2	3	2	1	3	3	2	1	2	5	2	2	4	2	1	4	1	5	2	1	2	1	#NULL!	#NULL!	0	0	0	0	0	0	0	0	0	0	0	1	0	0	1	0	0	1	0	1	0
184	13	4	1	1	3	3	1	1	3	3	4	2	2	1	4	2	2	2	1	1	3	1	1	2	1	1	#NULL!	#NULL!	0	0	0	0	0	0	0	0	1	0	0	0	1	0	0	0	0	0	0	0	0
185	16	4	1	1	3	3	1	1	3	2	3	2	1	1	2	2	3	2	1	2	1	1	1	1	1	1	#NULL!	#NULL!	0	0	0	0	0	0	0	0	0	0	0	0	0	0	0	0	0	0	0	0	0
186	17	4	1	1	3	3	1	1	3	3	2	4	5	4	2	2	2	3	1	2	4	1	1	1	4	3	#NULL!	#NULL!	0	0	0	0	0	0	0	0	0	1	1	1	0	0	0	0	0	0	1	0	0
187	19	4	1	1	3	3	1	1	3	3	4	2	1	4	4	2	2	2	4	4	1	1	4	3	1	5	#NULL!	#NULL!	0	0	0	0	0	0	0	0	1	0	0	1	1	0	0	0	1	1	0	0	1
188	24	4	1	1	2	3	1	1	2	3	2	2	3	5	2	2	2	3	1	1	1	1	1	1	1	1	#NULL!	#NULL!	0	0	0	0	0	0	0	0	0	0	0	1	0	0	0	0	0	0	0	0	0
189	27	4	1	1	3	4	1	1	3	3	3	2	5	2	2	4	2	2	1	5	2	1	5	1	1	4	#NULL!	#NULL!	0	0	0	1	0	0	0	0	0	0	1	0	0	1	0	0	0	1	0	0	1
190	28	4	1	1	2	3	1	1	2	3	2	2	1	2	2	2	1	3	1	1	1	2	1	1	1	1	#NULL!	#NULL!	0	0	0	0	0	0	0	0	0	0	0	0	0	0	0	0	0	0	0	0	0
191	29	4	1	1	3	2	1	1	3	3	1	2	2	1	5	5	4	2	1	3	2	1	5	5	1	1	#NULL!	#NULL!	0	0	0	0	0	0	0	0	0	0	0	0	1	1	1	0	0	0	0	0	1
192	31	4	2	1	3	3	1	1	3	3	1	1	3	5	2	2	2	5	4	1	1	4	1	1	1	5	#NULL!	#NULL!	0	0	0	0	0	0	0	0	0	0	0	1	0	0	0	1	1	0	0	1	0
193	32	4	2	1	2	3	1	2	3	3	4	5	4	2	2	2	2	2	1	2	1	2	1	4	1	4	#NULL!	#NULL!	0	0	0	0	0	0	0	0	1	1	1	0	0	0	0	0	0	0	0	0	0
194	38	4	1	1	1	4	1	1	2	3	2	2	5	2	2	2	5	2	1	4	3	1	1	1	3	4	#NULL!	#NULL!	0	0	0	1	0	0	0	0	0	0	1	0	0	0	1	0	0	1	0	0	0
195	39	4	1	1	4	3	1	1	3	3	1	1	1	1	4	2	5	1	4	4	1	1	2	3	1	1	#NULL!	#NULL!	0	0	1	0	0	0	0	0	0	0	0	0	1	0	1	0	1	1	0	0	0
196	40	4	2	2	1	3	1	1	2	3	4	2	4	3	2	2	2	4	1	1	1	1	1	3	1	2	#NULL!	#NULL!	0	0	0	0	0	0	0	0	1	0	1	0	0	0	0	1	0	0	0	0	0
197	41	4	1	1	4	3	#NULL!	#NULL!	#NULL!	#NULL!	4	2	1	4	#NULL!	#NULL!	#NULL!	#NULL!	1	1	1	3	#NULL!	#NULL!	#NULL!	#NULL!	#NULL!	#NULL!	0	0	1	0	#NULL!	#NULL!	#NULL!	#NULL!	1	0	0	1	#NULL!	#NULL!	#NULL!	#NULL!	0	0	0	0	#NULL!
198	42	4	2	1	3	4	#NULL!	#NULL!	#NULL!	#NULL!	1	1	2	1	#NULL!	#NULL!	#NULL!	#NULL!	2	2	1	1	#NULL!	#NULL!	#NULL!	#NULL!	#NULL!	#NULL!	0	0	0	1	#NULL!	#NULL!	#NULL!	#NULL!	0	0	0	0	#NULL!	#NULL!	#NULL!	#NULL!	0	0	0	0	#NULL!
199	44	4	1	1	3	3	#NULL!	#NULL!	#NULL!	#NULL!	2	3	1	2	#NULL!	#NULL!	#NULL!	#NULL!	2	3	1	1	#NULL!	#NULL!	#NULL!	#NULL!	#NULL!	#NULL!	0	0	0	0	#NULL!	#NULL!	#NULL!	#NULL!	0	0	0	0	#NULL!	#NULL!	#NULL!	#NULL!	0	0	0	0	#NULL!
200	48	4	2	2	3	3	#NULL!	#NULL!	#NULL!	#NULL!	4	4	1	1	#NULL!	#NULL!	#NULL!	#NULL!	1	1	2	1	#NULL!	#NULL!	#NULL!	#NULL!	#NULL!	#NULL!	0	0	0	0	#NULL!	#NULL!	#NULL!	#NULL!	1	1	0	0	#NULL!	#NULL!	#NULL!	#NULL!	0	0	0	0	#NULL!
201	7	4	1	1	3	3	#NULL!	#NULL!	#NULL!	#NULL!	2	4	1	2	#NULL!	#NULL!	#NULL!	#NULL!	1	4	1	1	#NULL!	#NULL!	#NULL!	#NULL!	#NULL!	#NULL!	0	0	0	0	#NULL!	#NULL!	#NULL!	#NULL!	0	1	0	0	#NULL!	#NULL!	#NULL!	#NULL!	0	1	0	0	#NULL!
202	12	4	1	1	1	2	#NULL!	#NULL!	#NULL!	#NULL!	4	2	1	2	#NULL!	#NULL!	#NULL!	#NULL!	4	2	1	4	#NULL!	#NULL!	#NULL!	#NULL!	#NULL!	#NULL!	0	0	0	0	#NULL!	#NULL!	#NULL!	#NULL!	1	0	0	0	#NULL!	#NULL!	#NULL!	#NULL!	1	0	0	1	#NULL!
203	15	4	1	1	1	2	#NULL!	#NULL!	#NULL!	#NULL!	1	1	1	1	#NULL!	#NULL!	#NULL!	#NULL!	1	4	4	1	#NULL!	#NULL!	#NULL!	#NULL!	#NULL!	#NULL!	0	0	0	0	#NULL!	#NULL!	#NULL!	#NULL!	0	0	0	0	#NULL!	#NULL!	#NULL!	#NULL!	0	1	1	0	#NULL!
204	20	4	1	1	3	3	#NULL!	#NULL!	#NULL!	#NULL!	4	4	1	1	#NULL!	#NULL!	#NULL!	#NULL!	4	1	2	1	#NULL!	#NULL!	#NULL!	#NULL!	#NULL!	#NULL!	0	0	0	0	#NULL!	#NULL!	#NULL!	#NULL!	1	1	0	0	#NULL!	#NULL!	#NULL!	#NULL!	1	0	0	0	#NULL!
205	21	4	1	1	2	3	#NULL!	#NULL!	#NULL!	#NULL!	1	1	2	4	#NULL!	#NULL!	#NULL!	#NULL!	1	3	1	1	#NULL!	#NULL!	#NULL!	#NULL!	#NULL!	#NULL!	0	0	0	0	#NULL!	#NULL!	#NULL!	#NULL!	0	0	0	1	#NULL!	#NULL!	#NULL!	#NULL!	0	0	0	0	#NULL!
206	22	4	1	1	4	3	#NULL!	#NULL!	#NULL!	#NULL!	3	4	4	5	#NULL!	#NULL!	#NULL!	#NULL!	1	1	1	2	#NULL!	#NULL!	#NULL!	#NULL!	#NULL!	#NULL!	0	0	1	0	#NULL!	#NULL!	#NULL!	#NULL!	0	1	1	1	#NULL!	#NULL!	#NULL!	#NULL!	0	0	0	0	#NULL!
207	23	4	1	1	2	3	#NULL!	#NULL!	#NULL!	#NULL!	2	2	1	3	#NULL!	#NULL!	#NULL!	#NULL!	1	1	1	1	#NULL!	#NULL!	#NULL!	#NULL!	#NULL!	#NULL!	0	0	0	0	#NULL!	#NULL!	#NULL!	#NULL!	0	0	0	0	#NULL!	#NULL!	#NULL!	#NULL!	0	0	0	0	#NULL!
208	25	4	1	1	2	3	#NULL!	#NULL!	#NULL!	#NULL!	2	2	1	4	#NULL!	#NULL!	#NULL!	#NULL!	1	1	5	2	#NULL!	#NULL!	#NULL!	#NULL!	#NULL!	#NULL!	0	0	0	0	#NULL!	#NULL!	#NULL!	#NULL!	0	0	0	1	#NULL!	#NULL!	#NULL!	#NULL!	0	0	1	0	#NULL!
209	26	4	1	1	3	3	#NULL!	#NULL!	#NULL!	#NULL!	1	5	2	2	#NULL!	#NULL!	#NULL!	#NULL!	1	1	2	2	#NULL!	#NULL!	#NULL!	#NULL!	#NULL!	#NULL!	0	0	0	0	#NULL!	#NULL!	#NULL!	#NULL!	0	1	0	0	#NULL!	#NULL!	#NULL!	#NULL!	0	0	0	0	#NULL!
210	30	4	1	1	3	2	#NULL!	#NULL!	#NULL!	#NULL!	1	1	1	4	#NULL!	#NULL!	#NULL!	#NULL!	1	1	1	1	#NULL!	#NULL!	#NULL!	#NULL!	#NULL!	#NULL!	0	0	0	0	#NULL!	#NULL!	#NULL!	#NULL!	0	0	0	1	#NULL!	#NULL!	#NULL!	#NULL!	0	0	0	0	#NULL!
211	33	4	1	1	3	2	#NULL!	#NULL!	#NULL!	#NULL!	4	2	2	1	#NULL!	#NULL!	#NULL!	#NULL!	1	3	1	1	#NULL!	#NULL!	#NULL!	#NULL!	#NULL!	#NULL!	0	0	0	0	#NULL!	#NULL!	#NULL!	#NULL!	1	0	0	0	#NULL!	#NULL!	#NULL!	#NULL!	0	0	0	0	#NULL!
212	34	4	1	1	3	3	#NULL!	#NULL!	#NULL!	#NULL!	3	2	3	1	#NULL!	#NULL!	#NULL!	#NULL!	1	4	1	4	#NULL!	#NULL!	#NULL!	#NULL!	#NULL!	#NULL!	0	0	0	0	#NULL!	#NULL!	#NULL!	#NULL!	0	0	0	0	#NULL!	#NULL!	#NULL!	#NULL!	0	1	0	1	#NULL!
213	35	4	1	1	3	3	#NULL!	#NULL!	#NULL!	#NULL!	4	2	2	4	#NULL!	#NULL!	#NULL!	#NULL!	2	1	1	1	#NULL!	#NULL!	#NULL!	#NULL!	#NULL!	#NULL!	0	0	0	0	#NULL!	#NULL!	#NULL!	#NULL!	1	0	0	1	#NULL!	#NULL!	#NULL!	#NULL!	0	0	0	0	#NULL!
214	36	4	1	1	2	3	#NULL!	#NULL!	#NULL!	#NULL!	4	2	1	2	#NULL!	#NULL!	#NULL!	#NULL!	3	2	2	1	#NULL!	#NULL!	#NULL!	#NULL!	#NULL!	#NULL!	0	0	0	0	#NULL!	#NULL!	#NULL!	#NULL!	1	0	0	0	#NULL!	#NULL!	#NULL!	#NULL!	0	0	0	0	#NULL!
215	37	4	1	1	2	2	#NULL!	#NULL!	#NULL!	#NULL!	1	1	4	2	#NULL!	#NULL!	#NULL!	#NULL!	1	4	2	1	#NULL!	#NULL!	#NULL!	#NULL!	#NULL!	#NULL!	0	0	0	0	#NULL!	#NULL!	#NULL!	#NULL!	0	0	1	0	#NULL!	#NULL!	#NULL!	#NULL!	0	1	0	0	#NULL!
216	46	4	2	1	3	3	#NULL!	#NULL!	#NULL!	#NULL!	4	5	5	2	#NULL!	#NULL!	#NULL!	#NULL!	1	1	1	1	#NULL!	#NULL!	#NULL!	#NULL!	#NULL!	#NULL!	0	0	0	0	#NULL!	#NULL!	#NULL!	#NULL!	1	1	1	0	#NULL!	#NULL!	#NULL!	#NULL!	0	0	0	0	#NULL!
217	47	4	1	1	3	3	#NULL!	#NULL!	#NULL!	#NULL!	1	1	5	4	#NULL!	#NULL!	#NULL!	#NULL!	1	1	2	1	#NULL!	#NULL!	#NULL!	#NULL!	#NULL!	#NULL!	0	0	0	0	#NULL!	#NULL!	#NULL!	#NULL!	0	0	1	1	#NULL!	#NULL!	#NULL!	#NULL!	0	0	0	0	#NULL!
[truncated: 23 more columns]
